# Supplementary material for: Effects of quality improvement in health facilities and community mobilization through women’s groups on maternal, neonatal and perinatal mortality in three districts of Malawi: MaiKhanda, a cluster randomized controlled effectiveness trial
Source: Int Health. Author manuscript; Available in PMC 2016 Nov 9. (PMC5102328; doi:10.1093/inthealth/iht011)
Supplement: Supplementary Table 1 [file NIHMS70208-supplement-Supplementary_Table_1.xlsx]

## Sheet: Table 3
Supplementary Table 1. Intervention periods 1 and 2 mortality rates by randomized controlled trial arm, unadjusted for clustering or the factorial nature of the trial
	Intervention 1 (1 October 2008 – 30 September 2009)									Intervention 2 (1 October 2009 – 31 December 2010)
	No FI	FI	No CI	CI	Control	FI only	CI only	FI+CI		No FI	FI	No CI	CI	Control	FI only	CI only	FI+CI
No.
Births	4724	4964	4780	4908	2287	2493	2437	2471		5268	5620	5467	5421	2625	2842	2643	2778
Live births	4614	4826	4641	4799	2228	2413	2386	2413		5100	5446	5290	5256	2538	2752	2562	2694
Stillbirths	110	138	139	109	59	80	51	58		168	174	177	165	87	90	81	84
Mascerated	21	20	21	20	12	9	9	11		37	29	38	28	21	17	16	12
Fresh	49	76	79	46	28	51	21	25		78	89	83	84	39	44	39	45
Neonatal deaths	149	129	133	145	72	61	77	68		161	155	175	141	90	85	71	70
Early (0–6 days)	112	108	110	110	58	52	54	56		130	128	144	114	72	72	58	56
Late (7–28 days)	37	21	23	35	14	9	23	12		31	27	31	27	18	13	13	14
Perinatal deaths	222	246	249	219	117	132	105	114		298	302	321	279	159	162	139	140
Maternal deaths	8	16	10	14	2	8	6	8		13	10	15	8	8	7	5	3
Mortality rate
Stillbirth rate per 1000 births	23.2854	27.8002	29.0795	22.2086	25.798	32.0899	20.9274	23.4723		31.8907	30.9609	32.3761	30.4372	33.1429	31.6678	30.647	30.2376
NMR per 1000 live births	32.293	26.7302	28.6576	30.2146	32.316	25.2797	32.2716	28.1807		31.5686	28.4613	33.0813	26.8265	35.461	30.8866	27.7127	25.9837
Early NMR per 1000 live births (0–6 days)	24.2739	22.3788	23.7018	22.9214	26.0323	21.5499	22.632	23.2076		25.4902	23.5035	27.2212	21.6895	28.3688	26.1628	22.6386	20.7869
Late NMR per 1000 live births (7–28 days)	8.01907	4.35143	4.95583	7.29319	6.28366	3.7298	9.63956	4.97306		6.07843	4.95777	5.86011	5.13699	7.0922	4.72384	5.07416	5.19673
PMR per 1000 births (stillbirths and early neonatal deaths)	46.9941	49.5568	52.0921	44.621	51.1587	52.9483	43.0858	46.1352		56.568	53.7367	58.7159	51.4665	60.5714	57.0021	52.5918	50.396
MMR per 100 000 live births	173.385	331.538	215.471	291.727	89.7666	331.538	251.467	331.538		254.902	183.621	283.554	152.207	315.209	254.36	195.16	111.359
CI: community intervention; FI: facilities intervention; MMR: maternal mortality ratio; NMR: neonatal mortality rate; PMR: perinatal mortality rate.
